# Supplementary material for: MiR-182 Is Upregulated in Prostate Cancer and Contributes to Tumor Progression by Targeting MITF
Source: Int J Mol Sci. 2023 Jan 17;24(3):1824. doi: 10.3390/ijms24031824 (PMC9914973; doi:10.3390/ijms24031824)
Supplement: Supplementary file 1 [file ijms-24-01824-s001.zip]

Archive with 1 entries (1 files):
- ijms-2093955-supplementary.pdf
